# Supplementary material for: OncoTherad® (MRB-CFI-1) Nanoimmunotherapy: A Promising Strategy to Treat Bacillus Calmette–Guérin-Unresponsive Non-Muscle-Invasive Bladder Cancer: Crosstalk among T-Cell CX3CR1, Immune Checkpoints, and the Toll-Like Receptor 4 Signaling Pathway
Source: Int J Mol Sci. 2023 Dec 15;24(24):17535. doi: 10.3390/ijms242417535 (PMC10743608; doi:10.3390/ijms242417535)
Supplement: Supplementary file 1 [file ijms-24-17535-s001.zip]

Archive with 1 entries (1 files):
- ijms-2736106-supplementary.pdf
